# Supplementary material for: Translating Human Prototype Liver Implant Technology from Academia to Industry for Third-Party Transplant and In Vivo Validation
Source: Cells. 2026 May 15;15(10):905. doi: 10.3390/cells15100905 (PMC13204467; doi:10.3390/cells15100905)
Supplement: Supplementary file 1 [file cells-15-00905-s001.zip]

Archive with 1 entries (1 files):
- cells-4280170-supplementary.pdf
